# Supplementary material for: Tilapia Head Protein Hydrolysate Attenuates Scopolamine-Induced Cognitive Impairment through the Gut-Brain Axis in Mice
Source: Foods. 2021 Dec 17;10(12):3129. doi: 10.3390/foods10123129 (PMC8701847; doi:10.3390/foods10123129)
Supplement: Supplementary file 1 [file foods-10-03129-s001.zip]

Archive with 1 entries (1 files):
- foods-1483062-supplementary.pdf
